# Supplementary material for: First record of Trissolcusbasalis (Hymenoptera: Scelionidae) parasitizing Halyomorphahalys (Hemiptera: Pentatomidae) in the United States
Source: Biodivers Data J. 2019 Oct 28;7:e39247. doi: 10.3897/BDJ.7.e39247 (PMC6828826; doi:10.3897/BDJ.7.e39247)
Supplement: XML Treatment for Trissolcus basalis [file BDJ.7.e39247-treatment1.xml]

<!DOCTYPE tp:taxon-treatment
  PUBLIC "-//TaxonX//DTD Taxonomic Treatment Publishing DTD v0 20100105//EN" "tax-treatment-NSO.dtd">
<tp:taxon-treatment xmlns:tp="http://www.plazi.org/taxpub"><tp:treatment-meta><mixed-citation publication-type="journal"><person-group><name><surname>Balusu</surname><given-names>Rammohan R</given-names></name><name><surname>Talamas</surname><given-names>Elijah J</given-names></name><name><surname>Cottrell</surname><given-names>Ted E</given-names></name><name><surname>Toews</surname><given-names>Michael D</given-names></name><name><surname>Blaauw</surname><given-names>Brett R</given-names></name><name><surname>Sial</surname><given-names>Ashfaq A</given-names></name><name><surname>Buntin</surname><given-names>David G</given-names></name><name><surname>Fadamiro</surname><given-names>Henry Y</given-names></name><name><surname>Tillman</surname><given-names>Glynn</given-names></name></person-group><article-title>First record of <italic><tp:taxon-name><tp:taxon-name-part taxon-name-part-type="genus" reg="Trissolcus">Trissolcus</tp:taxon-name-part> <tp:taxon-name-part taxon-name-part-type="species" reg="basalis">basalis</tp:taxon-name-part></tp:taxon-name></italic> (<tp:taxon-name><tp:taxon-name-part taxon-name-part-type="order">Hymenoptera</tp:taxon-name-part></tp:taxon-name>: <tp:taxon-name><tp:taxon-name-part taxon-name-part-type="family">Scelionidae</tp:taxon-name-part></tp:taxon-name>) parasitizing <italic><tp:taxon-name><tp:taxon-name-part taxon-name-part-type="genus" reg="Halyomorpha">Halyomorpha</tp:taxon-name-part> <tp:taxon-name-part taxon-name-part-type="species" reg="halys">halys</tp:taxon-name-part></tp:taxon-name></italic> (<tp:taxon-name><tp:taxon-name-part taxon-name-part-type="order">Hemiptera</tp:taxon-name-part></tp:taxon-name>: <tp:taxon-name><tp:taxon-name-part taxon-name-part-type="family">Pentatomidae</tp:taxon-name-part></tp:taxon-name>) in the United States</article-title><source>Biodivers Data J</source><day>28</day><month>10</month><year>2019</year><volume>7</volume><pub-id pub-id-type="doi">10.3897/BDJ.7.e39247</pub-id></mixed-citation></tp:treatment-meta><tp:nomenclature><tp:taxon-name><object-id xmlns:xlink="http://www.w3.org/1999/xlink" content-type="arpha" xlink:type="simple">9B7BFB49-9F19-5847-91C4-1010F575113F</object-id><tp:taxon-name-part taxon-name-part-type="genus">Trissolcus</tp:taxon-name-part> <tp:taxon-name-part taxon-name-part-type="species">basalis</tp:taxon-name-part></tp:taxon-name><tp:taxon-authority>(Wollaston) 1858</tp:taxon-authority></tp:nomenclature><tp:treatment-sec sec-type="materials"><title>Materials</title><list list-type="alpha-lower" list-content="occurrences"><list-item><p><bold>Type status:</bold> <named-content xmlns:xlink="http://www.w3.org/1999/xlink" content-type="dwc:typeStatus" xlink:type="simple">Other material</named-content>. <bold>Occurrence:</bold> catalogNumber: <named-content xmlns:xlink="http://www.w3.org/1999/xlink" content-type="dwc:catalogNumber" xlink:type="simple">FSCA 00090269</named-content>; recordedBy: <named-content xmlns:xlink="http://www.w3.org/1999/xlink" content-type="dwc:recordedBy" xlink:type="simple">Balusu, R. (Rammohan)</named-content>; individualCount: <named-content xmlns:xlink="http://www.w3.org/1999/xlink" content-type="dwc:individualCount" xlink:type="simple">1</named-content>; sex: <named-content xmlns:xlink="http://www.w3.org/1999/xlink" content-type="dwc:sex" xlink:type="simple">female</named-content>; lifeStage: <named-content xmlns:xlink="http://www.w3.org/1999/xlink" content-type="dwc:lifeStage" xlink:type="simple">adult</named-content>; occurrenceID: <named-content xmlns:xlink="http://www.w3.org/1999/xlink" content-type="dwc:occurrenceID" xlink:type="simple">urn:lsid:biosci.ohio-state.edu:osuc_occurrences:FSCA__00090269</named-content>; <bold>Taxon:</bold> scientificNameID: <named-content xmlns:xlink="http://www.w3.org/1999/xlink" content-type="dwc:scientificNameID" xlink:type="simple">urn:lsid:biosci.ohio-state.edu:osuc_names:3189</named-content>; scientificName: <named-content xmlns:xlink="http://www.w3.org/1999/xlink" content-type="dwc:scientificName" xlink:type="simple"><tp:taxon-name><tp:taxon-name-part taxon-name-part-type="genus" reg="Trissolcus">Trissolcus</tp:taxon-name-part> <tp:taxon-name-part taxon-name-part-type="species" reg="basalis">basalis</tp:taxon-name-part></tp:taxon-name></named-content>; kingdom: <named-content xmlns:xlink="http://www.w3.org/1999/xlink" content-type="dwc:kingdom" xlink:type="simple"><tp:taxon-name><tp:taxon-name-part taxon-name-part-type="kingdom">Animalia</tp:taxon-name-part></tp:taxon-name></named-content>; phylum: <named-content xmlns:xlink="http://www.w3.org/1999/xlink" content-type="dwc:phylum" xlink:type="simple"><tp:taxon-name><tp:taxon-name-part taxon-name-part-type="phylum">Arthropoda</tp:taxon-name-part></tp:taxon-name></named-content>; class: <named-content xmlns:xlink="http://www.w3.org/1999/xlink" content-type="dwc:class" xlink:type="simple"><tp:taxon-name><tp:taxon-name-part taxon-name-part-type="class">Hexapoda</tp:taxon-name-part></tp:taxon-name></named-content>; order: <named-content xmlns:xlink="http://www.w3.org/1999/xlink" content-type="dwc:order" xlink:type="simple"><tp:taxon-name><tp:taxon-name-part taxon-name-part-type="order">Hymenoptera</tp:taxon-name-part></tp:taxon-name></named-content>; family: <named-content xmlns:xlink="http://www.w3.org/1999/xlink" content-type="dwc:family" xlink:type="simple"><tp:taxon-name><tp:taxon-name-part taxon-name-part-type="family">Scelionidae</tp:taxon-name-part></tp:taxon-name></named-content>; genus: <named-content xmlns:xlink="http://www.w3.org/1999/xlink" content-type="dwc:genus" xlink:type="simple"><tp:taxon-name><tp:taxon-name-part taxon-name-part-type="genus">Trissolcus</tp:taxon-name-part></tp:taxon-name></named-content>; specificEpithet: <named-content xmlns:xlink="http://www.w3.org/1999/xlink" content-type="dwc:specificEpithet" xlink:type="simple"><tp:taxon-name><tp:taxon-name-part taxon-name-part-type="genus" reg="Trissolcus"/><tp:taxon-name-part taxon-name-part-type="species" reg="basalis">basalis</tp:taxon-name-part></tp:taxon-name></named-content>; <bold>Location:</bold> country: <named-content xmlns:xlink="http://www.w3.org/1999/xlink" content-type="dwc:country" xlink:type="simple">United States</named-content>; stateProvince: <named-content xmlns:xlink="http://www.w3.org/1999/xlink" content-type="dwc:stateProvince" xlink:type="simple">Alabama</named-content>; county: <named-content xmlns:xlink="http://www.w3.org/1999/xlink" content-type="dwc:county" xlink:type="simple">Tuscaloosa</named-content>; locality: <named-content xmlns:xlink="http://www.w3.org/1999/xlink" content-type="dwc:locality" xlink:type="simple">Tuscaloosa, Tuscaloosa Co., AL, U.S.A.</named-content>; decimalLatitude: <named-content xmlns:xlink="http://www.w3.org/1999/xlink" content-type="dwc:decimalLatitude" xlink:type="simple">33.21</named-content>; decimalLongitude: <named-content xmlns:xlink="http://www.w3.org/1999/xlink" content-type="dwc:decimalLongitude" xlink:type="simple">-87.57</named-content>; georeferenceSources: <named-content xmlns:xlink="http://www.w3.org/1999/xlink" content-type="dwc:georeferenceSources" xlink:type="simple">GNIS-USGS</named-content>; <bold>Identification:</bold> identifiedBy: <named-content xmlns:xlink="http://www.w3.org/1999/xlink" content-type="dwc:identifiedBy" xlink:type="simple">Talamas, E. J. (Elijah Jacob)</named-content>; dateIdentified: <named-content xmlns:xlink="http://www.w3.org/1999/xlink" content-type="dwc:dateIdentified" xlink:type="simple">2019</named-content>; <bold>Event:</bold> samplingProtocol: <named-content xmlns:xlink="http://www.w3.org/1999/xlink" content-type="dwc:samplingProtocol" xlink:type="simple">reared from egg</named-content>; eventDate: <named-content xmlns:xlink="http://www.w3.org/1999/xlink" content-type="dwc:eventDate" xlink:type="simple">06/17/2017</named-content>; verbatimEventDate: <named-content xmlns:xlink="http://www.w3.org/1999/xlink" content-type="dwc:verbatimEventDate" xlink:type="simple">Jun-17-2017</named-content>; fieldNotes: <named-content xmlns:xlink="http://www.w3.org/1999/xlink" content-type="dwc:fieldNotes" xlink:type="simple">[USA: AL: Tuscaloosa. Tomato 6-2, ex. fresh BMSB eggs 17-JUN-2017, Coll. Rammohan Balusu]</named-content>; <bold>Record Level:</bold> language: <named-content xmlns:xlink="http://www.w3.org/1999/xlink" content-type="dwc:language" xlink:type="simple">en</named-content>; institutionCode: <named-content xmlns:xlink="http://www.w3.org/1999/xlink" content-type="dwc:institutionCode" xlink:type="simple">Florida State Collection of Arthropods, Gainesville, FL (FSCA)</named-content>; collectionCode: <named-content xmlns:xlink="http://www.w3.org/1999/xlink" content-type="dwc:collectionCode" xlink:type="simple">Insects</named-content>; basisOfRecord: <named-content xmlns:xlink="http://www.w3.org/1999/xlink" content-type="dwc:basisOfRecord" xlink:type="simple">PreservedSpecimen</named-content>; source: <named-content xmlns:xlink="http://www.w3.org/1999/xlink" content-type="dwc:source" xlink:type="simple"><ext-link ext-link-type="uri" xlink:href="http://hol.osu.edu/spmInfo.html?id=FSCA%2000090269" xlink:type="simple">http://hol.osu.edu/spmInfo.html?id=FSCA%2000090269</ext-link></named-content></p></list-item><list-item><p><bold>Type status:</bold> <named-content xmlns:xlink="http://www.w3.org/1999/xlink" content-type="dwc:typeStatus" xlink:type="simple">Other material</named-content>. <bold>Occurrence:</bold> catalogNumber: <named-content xmlns:xlink="http://www.w3.org/1999/xlink" content-type="dwc:catalogNumber" xlink:type="simple">FSCA 00090444</named-content>; recordedBy: <named-content xmlns:xlink="http://www.w3.org/1999/xlink" content-type="dwc:recordedBy" xlink:type="simple">Balusu, R. (Rammohan)</named-content>; individualCount: <named-content xmlns:xlink="http://www.w3.org/1999/xlink" content-type="dwc:individualCount" xlink:type="simple">1</named-content>; sex: <named-content xmlns:xlink="http://www.w3.org/1999/xlink" content-type="dwc:sex" xlink:type="simple">female</named-content>; lifeStage: <named-content xmlns:xlink="http://www.w3.org/1999/xlink" content-type="dwc:lifeStage" xlink:type="simple">adult</named-content>; occurrenceID: <named-content xmlns:xlink="http://www.w3.org/1999/xlink" content-type="dwc:occurrenceID" xlink:type="simple">urn:lsid:biosci.ohio-state.edu:osuc_occurrences:FSCA__00090444</named-content>; <bold>Taxon:</bold> scientificNameID: <named-content xmlns:xlink="http://www.w3.org/1999/xlink" content-type="dwc:scientificNameID" xlink:type="simple">urn:lsid:biosci.ohio-state.edu:osuc_names:3189</named-content>; scientificName: <named-content xmlns:xlink="http://www.w3.org/1999/xlink" content-type="dwc:scientificName" xlink:type="simple"><tp:taxon-name><tp:taxon-name-part taxon-name-part-type="genus" reg="Trissolcus">Trissolcus</tp:taxon-name-part> <tp:taxon-name-part taxon-name-part-type="species" reg="basalis">basalis</tp:taxon-name-part></tp:taxon-name></named-content>; kingdom: <named-content xmlns:xlink="http://www.w3.org/1999/xlink" content-type="dwc:kingdom" xlink:type="simple"><tp:taxon-name><tp:taxon-name-part taxon-name-part-type="kingdom">Animalia</tp:taxon-name-part></tp:taxon-name></named-content>; phylum: <named-content xmlns:xlink="http://www.w3.org/1999/xlink" content-type="dwc:phylum" xlink:type="simple"><tp:taxon-name><tp:taxon-name-part taxon-name-part-type="phylum">Arthropoda</tp:taxon-name-part></tp:taxon-name></named-content>; class: <named-content xmlns:xlink="http://www.w3.org/1999/xlink" content-type="dwc:class" xlink:type="simple"><tp:taxon-name><tp:taxon-name-part taxon-name-part-type="class">Hexapoda</tp:taxon-name-part></tp:taxon-name></named-content>; order: <named-content xmlns:xlink="http://www.w3.org/1999/xlink" content-type="dwc:order" xlink:type="simple"><tp:taxon-name><tp:taxon-name-part taxon-name-part-type="order">Hymenoptera</tp:taxon-name-part></tp:taxon-name></named-content>; family: <named-content xmlns:xlink="http://www.w3.org/1999/xlink" content-type="dwc:family" xlink:type="simple"><tp:taxon-name><tp:taxon-name-part taxon-name-part-type="family">Scelionidae</tp:taxon-name-part></tp:taxon-name></named-content>; genus: <named-content xmlns:xlink="http://www.w3.org/1999/xlink" content-type="dwc:genus" xlink:type="simple"><tp:taxon-name><tp:taxon-name-part taxon-name-part-type="genus">Trissolcus</tp:taxon-name-part></tp:taxon-name></named-content>; specificEpithet: <named-content xmlns:xlink="http://www.w3.org/1999/xlink" content-type="dwc:specificEpithet" xlink:type="simple"><tp:taxon-name><tp:taxon-name-part taxon-name-part-type="genus" reg="Trissolcus"/><tp:taxon-name-part taxon-name-part-type="species" reg="basalis">basalis</tp:taxon-name-part></tp:taxon-name></named-content>; <bold>Location:</bold> country: <named-content xmlns:xlink="http://www.w3.org/1999/xlink" content-type="dwc:country" xlink:type="simple">United States</named-content>; stateProvince: <named-content xmlns:xlink="http://www.w3.org/1999/xlink" content-type="dwc:stateProvince" xlink:type="simple">Alabama</named-content>; county: <named-content xmlns:xlink="http://www.w3.org/1999/xlink" content-type="dwc:county" xlink:type="simple">Tuscaloosa</named-content>; locality: <named-content xmlns:xlink="http://www.w3.org/1999/xlink" content-type="dwc:locality" xlink:type="simple">Tuscaloosa, Tuscaloosa Co., AL, U.S.A.</named-content>; decimalLatitude: <named-content xmlns:xlink="http://www.w3.org/1999/xlink" content-type="dwc:decimalLatitude" xlink:type="simple">33.21</named-content>; decimalLongitude: <named-content xmlns:xlink="http://www.w3.org/1999/xlink" content-type="dwc:decimalLongitude" xlink:type="simple">-87.57</named-content>; georeferenceSources: <named-content xmlns:xlink="http://www.w3.org/1999/xlink" content-type="dwc:georeferenceSources" xlink:type="simple">GNIS-USGS</named-content>; <bold>Identification:</bold> identifiedBy: <named-content xmlns:xlink="http://www.w3.org/1999/xlink" content-type="dwc:identifiedBy" xlink:type="simple">Talamas, E. J. (Elijah Jacob)</named-content>; dateIdentified: <named-content xmlns:xlink="http://www.w3.org/1999/xlink" content-type="dwc:dateIdentified" xlink:type="simple">2019</named-content>; <bold>Event:</bold> samplingProtocol: <named-content xmlns:xlink="http://www.w3.org/1999/xlink" content-type="dwc:samplingProtocol" xlink:type="simple">reared from egg</named-content>; eventDate: <named-content xmlns:xlink="http://www.w3.org/1999/xlink" content-type="dwc:eventDate" xlink:type="simple">07/23/2017</named-content>; verbatimEventDate: <named-content xmlns:xlink="http://www.w3.org/1999/xlink" content-type="dwc:verbatimEventDate" xlink:type="simple">Jul-23-2017</named-content>; fieldNotes: <named-content xmlns:xlink="http://www.w3.org/1999/xlink" content-type="dwc:fieldNotes" xlink:type="simple">[USA: AL: Tuscaloosa, Tomato 3-6, ex. fresh BMSB eggs 23-JUL-2017, Coll. Rammohan Balusu]</named-content>; <bold>Record Level:</bold> language: <named-content xmlns:xlink="http://www.w3.org/1999/xlink" content-type="dwc:language" xlink:type="simple">en</named-content>; institutionCode: <named-content xmlns:xlink="http://www.w3.org/1999/xlink" content-type="dwc:institutionCode" xlink:type="simple">Florida State Collection of Arthropods, Gainesville, FL (FSCA)</named-content>; collectionCode: <named-content xmlns:xlink="http://www.w3.org/1999/xlink" content-type="dwc:collectionCode" xlink:type="simple">Insects</named-content>; basisOfRecord: <named-content xmlns:xlink="http://www.w3.org/1999/xlink" content-type="dwc:basisOfRecord" xlink:type="simple">PreservedSpecimen</named-content>; source: <named-content xmlns:xlink="http://www.w3.org/1999/xlink" content-type="dwc:source" xlink:type="simple"><ext-link ext-link-type="uri" xlink:href="http://hol.osu.edu/spmInfo.html?id=FSCA%2000090444" xlink:type="simple">http://hol.osu.edu/spmInfo.html?id=FSCA%2000090444</ext-link></named-content></p></list-item></list></tp:treatment-sec><tp:treatment-sec sec-type="Diagnosis"><title>Diagnosis</title><p><italic><tp:taxon-name><tp:taxon-name-part taxon-name-part-type="genus" reg="Trissolcus">Trissolcus</tp:taxon-name-part> <tp:taxon-name-part taxon-name-part-type="species" reg="basalis">basalis</tp:taxon-name-part></tp:taxon-name></italic> can be identified from Nearctic congeners by the combination of the following characters: vertex without hyperoccipal carina, netrion sulcus incomplete, mesopleuron with episternal foveae shallowly impressed, metapleuron without setation and without well-defined paracoxal sulcus; T2 striate (Figs <xref ref-type="fig" rid="F5235029">1</xref>, <xref ref-type="fig" rid="F5235025">2</xref>, <xref ref-type="fig" rid="F5235033">3</xref>) (<xref ref-type="bibr" rid="B5234954">Talamas et al. 2015</xref>).</p></tp:treatment-sec><tp:treatment-sec sec-type="Distribution"><title>Distribution</title><p><italic><tp:taxon-name><tp:taxon-name-part taxon-name-part-type="genus" reg="Trissolcus">Trissolcus</tp:taxon-name-part> <tp:taxon-name-part taxon-name-part-type="species" reg="basalis">basalis</tp:taxon-name-part></tp:taxon-name></italic> is found worldwide (<ext-link xmlns:xlink="http://www.w3.org/1999/xlink" ext-link-type="uri" xlink:href="http://hol.osu.edu/map-large.html?id=3189" xlink:type="simple">http://hol.osu.edu/map-large.html?id=3189</ext-link>).</p></tp:treatment-sec><tp:treatment-sec sec-type="Ecology"><title>Ecology</title><p>At the Tuscaloosa site, <italic><tp:taxon-name><tp:taxon-name-part taxon-name-part-type="genus" reg="Trissolcus">T.</tp:taxon-name-part> <tp:taxon-name-part taxon-name-part-type="species" reg="basalis">basalis</tp:taxon-name-part></tp:taxon-name></italic> parasitised four of the 30 sentinel egg masses; at the other two sites, only one of the 30 egg masses was parasitised by <italic><tp:taxon-name><tp:taxon-name-part taxon-name-part-type="genus" reg="Trissolcus">T.</tp:taxon-name-part> <tp:taxon-name-part taxon-name-part-type="species" reg="basalis">basalis</tp:taxon-name-part></tp:taxon-name></italic>. Overall, percent parasitism per egg mass was moderately high (62.7%). In general, percent immature mortality was slightly higher for frozen egg masses (48.2%) than for fresh ones (35.4%). Overall, 38.0% of the parasitoids emerged as adults. A female biased sex ratio of 4F:1M was observed for emergent parasitoids.</p></tp:treatment-sec><tp:treatment-sec sec-type="Biology"><title>Biology</title><p>Additional host associations of <italic><tp:taxon-name><tp:taxon-name-part taxon-name-part-type="genus" reg="Trissolcus">T.</tp:taxon-name-part> <tp:taxon-name-part taxon-name-part-type="species" reg="basalis">basalis</tp:taxon-name-part></tp:taxon-name></italic>, provided by <xref ref-type="bibr" rid="B5234734">Johnson (1985)</xref>, are <italic><tp:taxon-name><tp:taxon-name-part taxon-name-part-type="genus" reg="Nezara">Nezara</tp:taxon-name-part> <tp:taxon-name-part taxon-name-part-type="species" reg="viridula">viridula</tp:taxon-name-part></tp:taxon-name></italic> (L.), <italic><tp:taxon-name><tp:taxon-name-part taxon-name-part-type="genus" reg="Euschistus">Euschistus</tp:taxon-name-part> <tp:taxon-name-part taxon-name-part-type="species" reg="servus">servus</tp:taxon-name-part></tp:taxon-name></italic> (Say), <italic><tp:taxon-name><tp:taxon-name-part taxon-name-part-type="genus" reg="Euthyrhynchus">Euthyrhynchus</tp:taxon-name-part> <tp:taxon-name-part taxon-name-part-type="species" reg="floridanus">floridanus</tp:taxon-name-part></tp:taxon-name></italic> (L.), <italic><tp:taxon-name><tp:taxon-name-part taxon-name-part-type="genus" reg="Piezodorus">Piezodorus</tp:taxon-name-part> <tp:taxon-name-part taxon-name-part-type="species" reg="hybneri">hybneri</tp:taxon-name-part></tp:taxon-name></italic> (Gmelin) and <italic><tp:taxon-name><tp:taxon-name-part taxon-name-part-type="genus" reg="Plautia">Plautia</tp:taxon-name-part> <tp:taxon-name-part taxon-name-part-type="species" reg="affinis">affinis</tp:taxon-name-part></tp:taxon-name></italic> (Dallas). Additional host associations, provided by <xref ref-type="bibr" rid="B5234954">Talamas et al. (2015)</xref>, are <italic><tp:taxon-name><tp:taxon-name-part taxon-name-part-type="genus" reg="Aelia">Aelia</tp:taxon-name-part> <tp:taxon-name-part taxon-name-part-type="species" reg="acuminata">acuminata</tp:taxon-name-part></tp:taxon-name></italic> (L.), <italic><tp:taxon-name><tp:taxon-name-part taxon-name-part-type="genus" reg="Aelia">Aelia</tp:taxon-name-part> <tp:taxon-name-part taxon-name-part-type="species" reg="cognata">cognata</tp:taxon-name-part></tp:taxon-name></italic> Fieber, <italic><tp:taxon-name><tp:taxon-name-part taxon-name-part-type="genus" reg="Aelia">Aelia</tp:taxon-name-part> <tp:taxon-name-part taxon-name-part-type="species" reg="germari">germari</tp:taxon-name-part></tp:taxon-name></italic> Küster, <italic><tp:taxon-name><tp:taxon-name-part taxon-name-part-type="genus" reg="Agonoscelis">Agonoscelis</tp:taxon-name-part> <tp:taxon-name-part taxon-name-part-type="species" reg="rutila">rutila</tp:taxon-name-part></tp:taxon-name></italic> (Fabricius), <italic><tp:taxon-name><tp:taxon-name-part taxon-name-part-type="genus" reg="Calidea">Calidea</tp:taxon-name-part> <tp:taxon-name-part taxon-name-part-type="species" reg="dregeii">dregeii</tp:taxon-name-part></tp:taxon-name></italic> Germar, <italic><tp:taxon-name><tp:taxon-name-part taxon-name-part-type="genus" reg="Carpocoris">Carpocoris</tp:taxon-name-part> <tp:taxon-name-part taxon-name-part-type="species" reg="fuscispinus">fuscispinus</tp:taxon-name-part></tp:taxon-name></italic> (Boheman), <italic>Coleotichus blackburniae, Cuspicona simplex</italic> Walker, <italic><tp:taxon-name><tp:taxon-name-part taxon-name-part-type="genus" reg="Dolicoris">Dolicoris</tp:taxon-name-part> <tp:taxon-name-part taxon-name-part-type="species" reg="baccharum">baccharum</tp:taxon-name-part></tp:taxon-name></italic> (L.), <italic><tp:taxon-name><tp:taxon-name-part taxon-name-part-type="genus" reg="Eurydema">Eurydema</tp:taxon-name-part> <tp:taxon-name-part taxon-name-part-type="species" reg="ornata">ornata</tp:taxon-name-part></tp:taxon-name></italic> (L.), <italic><tp:taxon-name><tp:taxon-name-part taxon-name-part-type="genus" reg="Eurygaster">Eurygaster</tp:taxon-name-part> <tp:taxon-name-part taxon-name-part-type="species" reg="austriaca">austriaca</tp:taxon-name-part></tp:taxon-name></italic> (Schrank), <italic><tp:taxon-name><tp:taxon-name-part taxon-name-part-type="genus" reg="Eurygaster">Eurygaster</tp:taxon-name-part> <tp:taxon-name-part taxon-name-part-type="species" reg="integriceps">integriceps</tp:taxon-name-part></tp:taxon-name></italic> Puton, <italic><tp:taxon-name><tp:taxon-name-part taxon-name-part-type="genus" reg="Graphosoma">Graphosoma</tp:taxon-name-part> <tp:taxon-name-part taxon-name-part-type="species" reg="semipunctata">semipunctata</tp:taxon-name-part></tp:taxon-name></italic> (Fabricius), <italic><tp:taxon-name><tp:taxon-name-part taxon-name-part-type="genus" reg="Halyomorpha">Halyomorpha</tp:taxon-name-part> <tp:taxon-name-part taxon-name-part-type="species" reg="annulicornis">annulicornis</tp:taxon-name-part></tp:taxon-name></italic> (Signoret), <italic><tp:taxon-name><tp:taxon-name-part taxon-name-part-type="genus" reg="Odontotarsus">Odontotarsus</tp:taxon-name-part> <tp:taxon-name-part taxon-name-part-type="species" reg="grammicus">grammicus</tp:taxon-name-part></tp:taxon-name></italic> (L.), <italic><tp:taxon-name><tp:taxon-name-part taxon-name-part-type="genus" reg="Oechalia">Oechalia</tp:taxon-name-part> <tp:taxon-name-part taxon-name-part-type="species" reg="schellenbergi">schellenbergi</tp:taxon-name-part></tp:taxon-name></italic> Guérin-Méneville and <italic><tp:taxon-name><tp:taxon-name-part taxon-name-part-type="genus" reg="Raphigaster">Raphigaster</tp:taxon-name-part></tp:taxon-name></italic> Laporte.</p></tp:treatment-sec><tp:treatment-sec sec-type="Taxon discussion"><title>Taxon discussion</title><p>The CO1 sequences of the two specimens were identical to each other and to the 7 CO1 sequences of <italic><tp:taxon-name><tp:taxon-name-part taxon-name-part-type="genus" reg="Trissolcus">T.</tp:taxon-name-part> <tp:taxon-name-part taxon-name-part-type="species" reg="basalis">basalis</tp:taxon-name-part></tp:taxon-name></italic> in Genbank. These sequences derive from specimens collected in Italy, Japan and the United States and their invariance indicates that this gene is not informative for identifying populations within the species.</p></tp:treatment-sec><tp:treatment-sec><!--Section generated to contain objects referenced in tp:taxon-treatment.--><fig id="F5235029" position="float" orientation="portrait"><object-id xmlns:xlink="http://www.w3.org/1999/xlink" content-type="arpha" xlink:type="simple">6B25C803-F85D-5800-88E6-15811E4B748D</object-id><object-id xmlns:xlink="http://www.w3.org/1999/xlink" content-type="doi" xlink:type="simple">10.3897/BDJ.7.e39247.figure1</object-id><label>Figure 1.</label><caption><p><italic><tp:taxon-name><tp:taxon-name-part taxon-name-part-type="genus" reg="Trissolcus">Trissolcus</tp:taxon-name-part> <tp:taxon-name-part taxon-name-part-type="species" reg="basalis">basalis</tp:taxon-name-part></tp:taxon-name></italic>, female (FSCA 00090269), dorsal habitus.</p></caption><graphic xmlns:xlink="http://www.w3.org/1999/xlink" xlink:href="bdj-07-e39247-g001.jpg" position="float" id="oo_302773.jpg" orientation="portrait" xlink:type="simple"><uri content-type="original_file" xlink:type="simple">https://binary.pensoft.net/fig/302773</uri></graphic></fig><fig id="F5235025" position="float" orientation="portrait"><object-id xmlns:xlink="http://www.w3.org/1999/xlink" content-type="arpha" xlink:type="simple">0D891431-2E14-5737-9477-3B543390D09E</object-id><object-id xmlns:xlink="http://www.w3.org/1999/xlink" content-type="doi" xlink:type="simple">10.3897/BDJ.7.e39247.figure2</object-id><label>Figure 2.</label><caption><p><italic><tp:taxon-name><tp:taxon-name-part taxon-name-part-type="genus" reg="Trissolcus">Trissolcus</tp:taxon-name-part> <tp:taxon-name-part taxon-name-part-type="species" reg="basalis">basalis</tp:taxon-name-part></tp:taxon-name></italic>, female (FSCA 00090269), lateral habitus.</p></caption><graphic xmlns:xlink="http://www.w3.org/1999/xlink" xlink:href="bdj-07-e39247-g002.jpg" position="float" id="oo_302772.jpg" orientation="portrait" xlink:type="simple"><uri content-type="original_file" xlink:type="simple">https://binary.pensoft.net/fig/302772</uri></graphic></fig><fig id="F5235033" position="float" orientation="portrait"><object-id xmlns:xlink="http://www.w3.org/1999/xlink" content-type="arpha" xlink:type="simple">B93A345F-101D-5E6E-8EEA-87EED4744AB6</object-id><object-id xmlns:xlink="http://www.w3.org/1999/xlink" content-type="doi" xlink:type="simple">10.3897/BDJ.7.e39247.figure3</object-id><label>Figure 3.</label><caption><p><italic><tp:taxon-name><tp:taxon-name-part taxon-name-part-type="genus" reg="Trissolcus">Trissolcus</tp:taxon-name-part> <tp:taxon-name-part taxon-name-part-type="species" reg="basalis">basalis</tp:taxon-name-part></tp:taxon-name></italic>, female (FSCA 00090269), anteroventral habitus.</p></caption><graphic xmlns:xlink="http://www.w3.org/1999/xlink" xlink:href="bdj-07-e39247-g003.jpg" position="float" id="oo_302774.jpg" orientation="portrait" xlink:type="simple"><uri content-type="original_file" xlink:type="simple">https://binary.pensoft.net/fig/302774</uri></graphic></fig></tp:treatment-sec><ref-list><ref id="B5234954"><element-citation xmlns:xlink="http://www.w3.org/1999/xlink" publication-type="article" xlink:type="simple"><person-group person-group-type="author"><name name-style="western"><surname>Talamas</surname><given-names>Elijah J.</given-names></name><name name-style="western"><surname>Johnson</surname><given-names>Norman F.</given-names></name><name name-style="western"><surname>Buffington</surname><given-names>Matthew</given-names></name></person-group><year>2015</year><article-title>Key to Nearctic species of <italic><tp:taxon-name><tp:taxon-name-part taxon-name-part-type="genus" reg="Trissolcus">Trissolcus</tp:taxon-name-part></tp:taxon-name></italic> Ashmead (<tp:taxon-name><tp:taxon-name-part taxon-name-part-type="order">Hymenoptera</tp:taxon-name-part></tp:taxon-name>, <tp:taxon-name><tp:taxon-name-part taxon-name-part-type="family">Scelionidae</tp:taxon-name-part></tp:taxon-name>), natural enemies of native and invasive stink bugs (<tp:taxon-name><tp:taxon-name-part taxon-name-part-type="order">Hemiptera</tp:taxon-name-part></tp:taxon-name>, <tp:taxon-name><tp:taxon-name-part taxon-name-part-type="family">Pentatomidae</tp:taxon-name-part></tp:taxon-name>)</article-title><source>Journal of <tp:taxon-name><tp:taxon-name-part taxon-name-part-type="order">Hymenoptera</tp:taxon-name-part></tp:taxon-name> Research</source><volume>43</volume><fpage>45</fpage><lpage>110</lpage><pub-id pub-id-type="doi">10.3897/jhr.43.8560</pub-id></element-citation></ref><ref id="B5234734"><element-citation xmlns:xlink="http://www.w3.org/1999/xlink" publication-type="article" xlink:type="simple"><person-group person-group-type="author"><name name-style="western"><surname>Johnson</surname><given-names>F.</given-names></name></person-group><year>1985</year><article-title>Systematics of New World <italic><tp:taxon-name><tp:taxon-name-part taxon-name-part-type="genus" reg="Trissolcus">Trissolcus</tp:taxon-name-part></tp:taxon-name></italic> (<tp:taxon-name><tp:taxon-name-part taxon-name-part-type="order">Hymenoptera</tp:taxon-name-part></tp:taxon-name>: <tp:taxon-name><tp:taxon-name-part taxon-name-part-type="family">Scelionidae</tp:taxon-name-part></tp:taxon-name>): species related to <italic><tp:taxon-name><tp:taxon-name-part taxon-name-part-type="genus" reg="Trissolcus">T.</tp:taxon-name-part> <tp:taxon-name-part taxon-name-part-type="species" reg="basalis">basalis</tp:taxon-name-part></tp:taxon-name></italic></article-title><source>The Canadian Entomologist</source><volume>117</volume><issue>4</issue><fpage>431</fpage><lpage>445</lpage><pub-id pub-id-type="doi">10.4039/ent117431-4</pub-id></element-citation></ref></ref-list></tp:taxon-treatment>
